# Supplementary material for: The Ontology of the Amphioxus Anatomy and Life Cycle (AMPHX)
Source: Front Cell Dev Biol. 2021 Apr 26;9:668025. doi: 10.3389/fcell.2021.668025 (PMC8107275; doi:10.3389/fcell.2021.668025)
Supplement: Supplementary file 2 [file Table_2.XLSX]

## Sheet: Anatomy
ID	anatomical structure	type (is-a)	part of	develops from	starts at stage	ends at stage	similar to UBERON term	description	synonyms	UBERON (is-a)	UBERON (non-exact)	cell type (is-a)	cell type (non-exact)	Pubmed id
ID	A rdfs:label	C %	C 'part of' some %	C 'develops from' some %	C 'existence starts during' some %	C 'existence ends during' some %		A obo:IAO_0000115	A oboInOwl:hasExactSynonym
UBERON:0000061	anatomical structure
CL:0000000	cell
GO:0005575	cellular component		cell
AMPHX:1000001	whole organism	anatomical structure			zygote period	adult-A stage
AMPHX:1000002	blastomere	cell	whole organism				NCIT:C12518
AMPHX:1000003	whole oocyte	cell					NCIT:C12598
AMPHX:1000004	tissue	anatomical structure	whole organism				NCIT:C12801
AMPHX:1000005	embryonic territory		whole organism				NCIT:C34144
AMPHX:1000006	central nervous system		whole organism				NCIT:C12438
AMPHX:1000007	vegetal pole cytoplasm	cellular component			unfertilized egg stage	1-cell stage
AMPHX:1000008	vegetal pole cytoplasm of oocyte	vegetal pole cytoplasm	whole oocyte
AMPHX:1000009	vegetal pole cytoplasm of embryo	vegetal pole cytoplasm	whole organism
AMPHX:1000010	animal pole cytoplasm	cellular component			unfertilized egg stage	1-cell stage
AMPHX:1000011	animal pole cytoplasm of oocyte	animal pole cytoplasm	whole oocyte
AMPHX:1000012	animal pole cytoplasm of embryo	animal pole cytoplasm	whole organism
AMPHX:1000013	zygote	cell	whole organism		1-cell stage	1-cell stage	SPD:0000786	diploid cell produced by fusion of sperm cell nucleus and egg cell				CL:0000365
AMPHX:1000014	2-cell stage embryo	whole organism			2-cell stage	2-cell stage	UBERON:0007232
AMPHX:1000015	4-cell stage embryo	whole organism			4-cell stage	4-cell stage	UBERON:0007233
AMPHX:1000016	blastomere of 2-cell stage embryo	blastomere	whole organism	zygote	2-cell stage	2-cell stage		cell of the embryo, before the formation of germ layers is complete				CL:0000007
AMPHX:1000017	blastomere of 4-cells stage embryo	blastomere	whole organism	2-cell stage embryo	4-cell stage	4-cell stage		cell of the embryo, before the formation of germ layers is complete				CL:0000007
AMPHX:1000018	micromere	blastomere	whole organism	4-cell stage embryo	8-cell stage	8-cell stage		cell located at the animal pole of the embryo, of small size
AMPHX:1000019	macromere	blastomere	whole organism	4-cell stage embryo	8-cell stage	8-cell stage		cell located at the vegetal pole of the embryo, of big size
AMPHX:1000020	animal blastomere	blastomere	whole organism	micromere	16-cell stage	blastula stage		cell located at the animal pole of the embryo, before gastrulation starts
AMPHX:1000021	vegetal blastomere	blastomere	whole organism	macromere	16-cell stage	blastula stage		cell located at the vegetal pole of the embryo, before gastrulation starts
AMPHX:1000022	presumptive ectoderm	embryonic territory	whole organism	animal blastomere	gastrula-G0 stage	gastrula-G2 stage	UBERON:0006601
AMPHX:1000023	dorsal presumptive ectoderm	embryonic territory	presumptive ectoderm	animal blastomere	gastrula-G0 stage	gastrula-G2 stage
AMPHX:1000024	ventral presumptive ectoderm	embryonic territory	presumptive ectoderm	animal blastomere	gastrula-G0 stage	gastrula-G2 stage
AMPHX:1000025	presumptive mesendoderm	embryonic territory	whole organism	vegetal blastomere	gastrula-G0 stage	gastrula-G2 stage
AMPHX:1000026	dorsal presumptive mesendoderm	embryonic territory	presumptive mesendoderm	vegetal blastomere	gastrula-G0 stage	gastrula-G2 stage	UBERON:0006603
AMPHX:1000027	ventral presumptive mesendoderm	embryonic territory	presumptive mesendoderm	vegetal blastomere	gastrula-G0 stage	gastrula-G2 stage	UBERON:0006595
AMPHX:1000028	blastopore lip	anatomical structure	whole organism	vegetal blastomere	gastrula-G0 stage	neurula-N0 stage	UBERON:3010455
AMPHX:1000029	dorsal blastopore lip	anatomical structure	blastopore lip	vegetal blastomere	gastrula-G0 stage	neurula-N0 stage	UBERON:3010457
AMPHX:1000030	ventral blastopore lip	anatomical structure	blastopore lip	vegetal blastomere	gastrula-G0 stage	neurula-N0 stage	UBERON:3010456
AMPHX:1000031	ectoderm	embryonic territory	whole organism	presumptive ectoderm	gastrula-G3 stage	neurula-N0 stage	UBERON:0000924
AMPHX:1000032	dorsal ectoderm	embryonic territory	ectoderm	dorsal presumptive ectoderm	gastrula-G3 stage	gastrula-G3 stage
AMPHX:1000033	ventral ectoderm	embryonic territory	ectoderm	ventral presumptive ectoderm	gastrula-G3 stage	gastrula-G3 stage
AMPHX:1000034	anterior ectoderm	embryonic territory	ectoderm	presumptive ectoderm	gastrula-G3 stage	gastrula-G3 stage	UBERON:6000119
AMPHX:1000035	posterior ectoderm	embryonic territory	ectoderm	presumptive ectoderm	gastrula-G3 stage	gastrula-G3 stage
AMPHX:1000036	mesendoderm	embryonic territory	whole organism	presumptive mesendoderm	gastrula-G3 stage	neurula-N0 stage
AMPHX:1000037	dorsal mesendoderm	embryonic territory	mesendoderm	dorsal presumptive mesendoderm	gastrula-G3 stage	neurula-N0 stage
AMPHX:1000038	ventral mesendoderm	embryonic territory	mesendoderm	ventral presumptive mesendoderm	gastrula-G3 stage	neurula-N0 stage
AMPHX:1000039	anterior mesendoderm	embryonic territory	mesendoderm	presumptive mesendoderm	gastrula-G3 stage	neurula-N0 stage
AMPHX:1000040	posterior mesendoderm	embryonic territory	mesendoderm	presumptive mesendoderm	gastrula-G3 stage	neurula-N0 stage
AMPHX:1000041	presumptive neural plate	anatomical structure	dorsal ectoderm	dorsal ectoderm	gastrula-G4 stage	gastrula-G6 stage	UBERON:0007284
AMPHX:1000042	presumptive border of the neural plate	anatomical structure	dorsal ectoderm	dorsal ectoderm	gastrula-G4 stage	gastrula-G6 stage
AMPHX:1000043	presumptive anterior neural plate	anatomical structure	dorsal ectoderm	dorsal ectoderm	gastrula-G4 stage	gastrula-G6 stage	UBERON:2007014
AMPHX:1000044	presumptive epidermis	embryonic territory	ectoderm	ventral ectoderm	gastrula-G4 stage	gastrula-G6 stage
AMPHX:1000045	presumptive anterior epidermis	embryonic territory	presumptive epidermis	anterior ectoderm	gastrula-G4 stage	gastrula-G6 stage
AMPHX:1000046	dorsal axial mesendoderm	embryonic territory	dorsal mesendoderm	dorsal mesendoderm	gastrula-G4 stage	neurula-N0 stage
AMPHX:1000047	dorsal paraxial mesendoderm	embryonic territory	dorsal mesendoderm	dorsal mesendoderm	gastrula-G4 stage	neurula-N0 stage
AMPHX:1000048	neural plate	anatomical structure	whole organism	presumptive neural plate	neurula-N0 stage	neurula-N1 stage	UBERON:0003075
AMPHX:1000049	border of the neural plate	anatomical structure	neural plate	presumptive border of the neural plate	neurula-N0 stage	neurula-N1 stage
AMPHX:1000050	anterior neural plate	anatomical structure	neural plate	presumptive anterior neural plate	neurula-N0 stage	neurula-N0 stage
AMPHX:1000051	epidermis	tissue	whole organism	presumptive epidermis	neurula-N0 stage	adult-A stage	UBERON:0007376
AMPHX:1000052	anterior epidermis	tissue	epidermis	presumptive anterior epidermis	neurula-N0 stage	adult-A stage
AMPHX:1000053	ventral epidermis	tissue	epidermis	epidermis	neurula-N0 stage	adult-A stage
AMPHX:1000054	mesoderm	embryonic territory	whole organism	dorsal mesendoderm	neurula-N0 stage	neurula-N5 stage	UBERON:0000926
AMPHX:1000055	presumptive notochord	embryonic territory	mesoderm	dorsal axial mesendoderm	neurula-N0 stage	neurula-N0 stage	UBERON:0004880
AMPHX:1000056	presumptive somite pair 1	embryonic territory	paraxial mesoderm	dorsal paraxial mesendoderm	neurula-N0 stage	neurula-N0 stage
AMPHX:1000057	presumptive somite pair 2	embryonic territory	paraxial mesoderm	dorsal paraxial mesendoderm	neurula-N0 stage	neurula-N0 stage
AMPHX:1000058	presumptive somite pair 3	embryonic territory	paraxial mesoderm	dorsal paraxial mesendoderm	neurula-N0 stage	neurula-N0 stage
AMPHX:1000059	presumptive left somite 1	embryonic territory	presumptive somite pair 1	dorsal paraxial mesendoderm	neurula-N0 stage	neurula-N0 stage
AMPHX:1000060	presumptive right somite 1	embryonic territory	presumptive somite pair 1	dorsal paraxial mesendoderm	neurula-N0 stage	neurula-N0 stage
AMPHX:1000061	presumptive left somite 2	embryonic territory	presumptive somite pair 2	dorsal paraxial mesendoderm	neurula-N0 stage	neurula-N0 stage
AMPHX:1000062	presumptive right somite 2	embryonic territory	presumptive somite pair 2	dorsal paraxial mesendoderm	neurula-N0 stage	neurula-N0 stage
AMPHX:1000063	presumptive left somite 3	embryonic territory	presumptive somite pair 3	dorsal paraxial mesendoderm	neurula-N0 stage	neurula-N0 stage
AMPHX:1000064	presumptive right somite 3	embryonic territory	presumptive somite pair 3	dorsal paraxial mesendoderm	neurula-N0 stage	neurula-N0 stage
AMPHX:1000065	paraxial mesoderm	embryonic territory	mesoderm	dorsal paraxial mesendoderm	neurula-N0 stage	neurula-N5 stage	UBERON:0003077
AMPHX:1000066	left mesoderm	embryonic territory	mesoderm	mesendoderm	neurula-N0 stage	neurula-N1 stage
AMPHX:1000067	right mesoderm	embryonic territory	mesoderm	mesendoderm	neurula-N0 stage	neurula-N1 stage
AMPHX:1000068	left endoderm	embryonic territory	endoderm	mesendoderm	neurula-N0 stage	neurula-N1 stage
AMPHX:1000069	right endoderm	embryonic territory	endoderm	mesendoderm	neurula-N0 stage	neurula-N1 stage
AMPHX:1000070	notochord	anatomical structure	whole organism	presumptive notochord	neurula-N1 stage	adult-A stage	UBERON:0002328
AMPHX:1000071	somite pair 1	anatomical structure	somite pair	presumptive somite pair 1	neurula-N1 stage	larva-L3 stage
AMPHX:1000072	somite pair 2	anatomical structure	somite pair	presumptive somite pair 2	neurula-N1 stage	larva-L3 stage
AMPHX:1000073	somite pair 3	anatomical structure	somite pair	presumptive somite pair 3	neurula-N1 stage	larva-L3 stage
AMPHX:1000074	posterior paraxial mesoderm	embryonic territory	paraxial mesoderm	dorsal paraxial mesendoderm	neurula-N1 stage	neurula-N5 stage
AMPHX:1000075	endoderm	embryonic territory	whole organism	ventral mesendoderm	neurula-N0 stage	larva-L4 stage	UBERON:0000925
AMPHX:1000076	anterior endoderm	embryonic territory	endoderm	anterior mesendoderm	neurula-N0 stage	larva-L4 stage
AMPHX:1000077	posterior endoderm	embryonic territory	endoderm	posterior mesendoderm	neurula-N0 stage	neurula-N4 stage
AMPHX:1000078	tail bud	anatomical structure	whole organism	blastopore lip	neurula-N0 stage	larva-L4 stage	UBERON:0002533
AMPHX:1000079	inner lip of blastopore	anatomical structure	tail bud	blastopore lip	neurula-N0 stage	neurula-N1 stage
AMPHX:1000080	presumptive cerebral vesicle	anatomical structure	neural plate	anterior neural plate	neurula-N1 stage	neurula-N1 stage
AMPHX:1000081	presumptive spinal cord	anatomical structure	neural plate	neural plate	neurula-N1 stage	neurula-N1 stage
AMPHX:1000082	left epidermis	tissue	epidermis	epidermis	neurula-N1 stage	adult-A stage
AMPHX:1000083	right epidermis	tissue	epidermis	epidermis	neurula-N1 stage	adult-A stage
AMPHX:1000084	epidermal sensory neuron	cell	whole organism	ventral epidermis	neurula-N1 stage	adult-A stage
AMPHX:1000085	anterior somite pair 1	anatomical structure	somite pair 1	somite pair 1	neurula-N1 stage	larva-L3 stage
AMPHX:1000086	posterior somite pair 1	anatomical structure	somite pair 1	somite pair 1	neurula-N1 stage	larva-L3 stage
AMPHX:1000087	dorsal somite pair 1	anatomical structure	somite pair 1	somite pair 1	neurula-N2 stage	neurula-N2 stage
AMPHX:1000088	ventral somite pair 1	anatomical structure	somite pair 1	somite pair 1	neurula-N2 stage	larva-L3 stage
AMPHX:1000089	left somite 1	anatomical structure	somite pair 1	somite pair 1	neurula-N1 stage	larva-L3 stage
AMPHX:1000090	right somite 1	anatomical structure	somite pair 1	somite pair 1	neurula-N1 stage	larva-L3 stage
AMPHX:1000091	left ventral somite 1	anatomical structure	somite pair 1	somite pair 1	neurula-N2 stage	neurula-N2 stage
AMPHX:1000092	anterior somite pair 2	anatomical structure	somite pair 2	somite pair 2	neurula-N1 stage	larva-L3 stage
AMPHX:1000093	posterior somite pair 2	anatomical structure	somite pair 2	somite pair 2	neurula-N1 stage	larva-L3 stage
AMPHX:1000094	dorsal somite pair 2	anatomical structure	somite pair 2	somite pair 2	neurula-N2 stage	neurula-N2 stage
AMPHX:1000095	ventral somite pair 2	anatomical structure	somite pair 2	somite pair 2	neurula-N2 stage	larva-L3 stage
AMPHX:1000096	left somite 2	anatomical structure	somite pair 2	somite pair 2	neurula-N1 stage	larva-L3 stage
AMPHX:1000097	right somite 2	anatomical structure	somite pair 2	somite pair 2	neurula-N1 stage	larva-L3 stage
AMPHX:1000098	anterior somite pair 3	anatomical structure	somite pair 3	somite pair 3	neurula-N1 stage	larva-L3 stage
AMPHX:1000099	posterior somite pair 3	anatomical structure	somite pair 3	somite pair 3	neurula-N1 stage	larva-L3 stage
AMPHX:1000100	dorsal somite pair 3	anatomical structure	somite pair 3	somite pair 3	neurula-N2 stage	neurula-N2 stage
AMPHX:1000101	ventral somite pair 3	anatomical structure	somite pair 3	somite pair 3	neurula-N2 stage	larva-L3 stage
AMPHX:1000102	left somite 3	anatomical structure	somite pair 3	somite pair 3	neurula-N1 stage	larva-L3 stage
AMPHX:1000103	right somite 3	anatomical structure	somite pair 3	somite pair 3	neurula-N1 stage	larva-L3 stage
AMPHX:1000104	neural tube	anatomical structure	central nervous system	neural plate	neurula-N2 stage	adult-A stage	UBERON:0001049
AMPHX:1000105	dorsal neural tube	anatomical structure	neural tube	neural plate	neurula-N2 stage	adult-A stage
AMPHX:1000106	ventral neural tube	anatomical structure	neural tube	neural plate	neurula-N2 stage	adult-A stage	UBERON:0003306
AMPHX:1000107	lateral neural tube	anatomical structure	neural tube	neural plate	neurula-N2 stage	adult-A stage
AMPHX:1000108	cerebral vesicle	anatomical structure	neural tube	presumptive cerebral vesicle	neurula-N2 stage	adult-A stage	UBERON:0009862
AMPHX:1000109	spinal cord	anatomical structure	neural tube	presumptive spinal cord	neurula-N2 stage	adult-A stage	UBERON:0002240
AMPHX:1000110	somite pair 4	anatomical structure	somite pair	posterior paraxial mesoderm	neurula-N2 stage	larva-L3 stage
AMPHX:1000111	anterior somite pair 4	anatomical structure	somite pair 4	posterior paraxial mesoderm	neurula-N2 stage	larva-L3 stage
AMPHX:1000112	posterior somite pair 4	anatomical structure	somite pair 4	posterior paraxial mesoderm	neurula-N2 stage	larva-L3 stage
AMPHX:1000113	dorsal somite pair 4	anatomical structure	somite pair 4	posterior paraxial mesoderm	neurula-N2 stage	neurula-N2 stage
AMPHX:1000114	ventral somite pair 4	anatomical structure	somite pair 4	posterior paraxial mesoderm	neurula-N2 stage	larva-L3 stage
AMPHX:1000115	left somite 4	anatomical structure	somite pair 4	posterior paraxial mesoderm	neurula-N2 stage	larva-L3 stage
AMPHX:1000116	right somite 4	anatomical structure	somite pair 4	posterior paraxial mesoderm	neurula-N2 stage	larva-L3 stage
AMPHX:1000117	somite pair 5	anatomical structure	somite pair	posterior paraxial mesoderm	neurula-N2 stage	larva-L3 stage
AMPHX:1000118	anterior somite pair 5	anatomical structure	somite pair 5	posterior paraxial mesoderm	neurula-N2 stage	larva-L3 stage
AMPHX:1000119	posterior somite pair 5	anatomical structure	somite pair 5	posterior paraxial mesoderm	neurula-N2 stage	larva-L3 stage
AMPHX:1000120	dorsal somite pair 5	anatomical structure	somite pair 5	posterior paraxial mesoderm	neurula-N2 stage	neurula-N2 stage
AMPHX:1000121	ventral somite pair 5	anatomical structure	somite pair 5	posterior paraxial mesoderm	neurula-N2 stage	larva-L3 stage
AMPHX:1000122	left somite 5	anatomical structure	somite pair 5	posterior paraxial mesoderm	neurula-N2 stage	larva-L3 stage
AMPHX:1000123	right somite 5	anatomical structure	somite pair 5	posterior paraxial mesoderm	neurula-N2 stage	larva-L3 stage
AMPHX:1000124	somite pair 6	anatomical structure	somite pair	posterior paraxial mesoderm	neurula-N3 stage	larva-L3 stage
AMPHX:1000125	anterior somite pair 6	anatomical structure	somite pair 6	posterior paraxial mesoderm	neurula-N3 stage	larva-L3 stage
AMPHX:1000126	posterior somite pair 6	anatomical structure	somite pair 6	posterior paraxial mesoderm	neurula-N3 stage	larva-L3 stage
AMPHX:1000127	dorsal somite pair 6	anatomical structure	somite pair 6	posterior paraxial mesoderm	neurula-N3 stage	neurula-N3 stage
AMPHX:1000128	ventral somite pair 6	anatomical structure	somite pair 6	posterior paraxial mesoderm	neurula-N3 stage	larva-L3 stage
AMPHX:1000129	left somite 6	anatomical structure	somite pair 6	posterior paraxial mesoderm	neurula-N3 stage	larva-L3 stage
AMPHX:1000130	right somite 6	anatomical structure	somite pair 6	posterior paraxial mesoderm	neurula-N3 stage	larva-L3 stage
AMPHX:1000131	somite pair 7	anatomical structure	somite pair	posterior paraxial mesoderm	neurula-N3 stage	larva-L3 stage
AMPHX:1000132	anterior somite pair 7	anatomical structure	somite pair 7	posterior paraxial mesoderm	neurula-N3 stage	larva-L3 stage
AMPHX:1000133	posterior somite pair 7	anatomical structure	somite pair 7	posterior paraxial mesoderm	neurula-N3 stage	larva-L3 stage
AMPHX:1000134	dorsal somite pair 7	anatomical structure	somite pair 7	posterior paraxial mesoderm	neurula-N3 stage	neurula-N3 stage
AMPHX:1000135	ventral somite pair 7	anatomical structure	somite pair 7	posterior paraxial mesoderm	neurula-N3 stage	larva-L3 stage
AMPHX:1000136	left somite 7	anatomical structure	somite pair 7	posterior paraxial mesoderm	neurula-N3 stage	larva-L3 stage
AMPHX:1000137	right somite 7	anatomical structure	somite pair 7	posterior paraxial mesoderm	neurula-N3 stage	larva-L3 stage
AMPHX:1000138	somite pair 8	anatomical structure	somite pair	posterior paraxial mesoderm	neurula-N4 stage	larva-L3 stage
AMPHX:1000139	anterior somite pair 8	anatomical structure	somite pair 8	posterior paraxial mesoderm	neurula-N4 stage	larva-L3 stage
AMPHX:1000140	posterior somite pair 8	anatomical structure	somite pair 8	posterior paraxial mesoderm	neurula-N4 stage	larva-L3 stage
AMPHX:1000141	dorsal somite pair 8	anatomical structure	somite pair 8	posterior paraxial mesoderm	neurula-N4 stage	neurula-N4 stage
AMPHX:1000142	ventral somite pair 8	anatomical structure	somite pair 8	posterior paraxial mesoderm	neurula-N4 stage	larva-L3 stage
AMPHX:1000143	left somite 8	anatomical structure	somite pair 8	posterior paraxial mesoderm	neurula-N4 stage	larva-L3 stage
AMPHX:1000144	right somite 8	anatomical structure	somite pair 8	posterior paraxial mesoderm	neurula-N4 stage	larva-L3 stage
AMPHX:1000145	left Hatschek's diverticulum	anatomical structure	endoderm	left endoderm	neurula-N2 stage	tailbud-T1 stage	UBERON:0009868
AMPHX:1000146	right Hatschek's diverticulum	anatomical structure	endoderm	right endoderm	neurula-N2 stage	tailbud-T1 stage	UBERON:0009869
AMPHX:1000147	pharyngeal endoderm	anatomical structure	endoderm	anterior endoderm	neurula-N2 stage	larva-L4 stage
AMPHX:1000148	left pharyngeal endoderm	anatomical structure	pharyngeal endoderm	anterior endoderm	neurula-N2 stage	larva-L4 stage
AMPHX:1000149	right pharyngeal endoderm	anatomical structure	pharyngeal endoderm	anterior endoderm	neurula-N2 stage	larva-L4 stage
AMPHX:1000150	ventral pharyngeal endoderm	anatomical structure	pharyngeal endoderm	anterior endoderm	neurula-N2 stage	larva-L4 stage
AMPHX:1000151	mid-endoderm	anatomical structure	endoderm	endoderm	neurula-N2 stage	neurula-N5 stage
AMPHX:1000152	chordoneural hinge	anatomical structure	tail bud	blastopore lip	neurula-N2 stage	larva-L4 stage	UBERON:0007097
AMPHX:1000153	posterior wall of neurenteric canal	anatomical structure	chordoneural hinge	blastopore lip	neurula-N2 stage	larva-L4 stage
AMPHX:1000154	anterior cerebral vesicle	anatomical structure	cerebral vesicle	cerebral vesicle	neurula-N3 stage	adult-A stage
AMPHX:1000155	posterior cerebral vesicle	anatomical structure	cerebral vesicle	cerebral vesicle	neurula-N3 stage	adult-A stage
AMPHX:1000156	dorsal cerebral vesicle	anatomical structure	cerebral vesicle	cerebral vesicle	neurula-N3 stage	adult-A stage
AMPHX:1000157	ventral cerebral vesicle	anatomical structure	cerebral vesicle	cerebral vesicle	neurula-N3 stage	adult-A stage
AMPHX:1000158	anterior spinal cord	anatomical structure	spinal cord	spinal cord	neurula-N3 stage	adult-A stage
AMPHX:1000159	posterior spinal cord	anatomical structure	spinal cord	spinal cord	neurula-N3 stage	adult-A stage
AMPHX:1000160	posterior dorsal spinal cord	anatomical structure	spinal cord	spinal cord	neurula-N3 stage	adult-A stage
AMPHX:1000161	posterior ventral spinal cord	anatomical structure	spinal cord	spinal cord	neurula-N3 stage	adult-A stage
AMPHX:1000162	lateral spinal cord	anatomical structure	spinal cord	spinal cord	neurula-N3 stage	adult-A stage
AMPHX:1000163	posterior epidermis	tissue	epidermis	epidermis	neurula-N0 stage	adult-A stage
AMPHX:1000164	anterior notochord	anatomical structure	notochord	notochord	neurula-N3 stage	adult-A stage
AMPHX:1000165	posterior notochord	anatomical structure	notochord	notochord	neurula-N3 stage	adult-A stage
AMPHX:1000166	ventral mesoderm	embryonic territory	mesoderm	mesoderm	neurula-N3 stage	neurula-N4 stage	UBERON:2000083
AMPHX:1000167	myotome of somite pair 1	anatomical structure	somite pair 1	dorsal somite pair 1	neurula-N3 stage	larva-L3 stage
AMPHX:1000168	external cell layer of somite pair 1	anatomical structure	somite pair 1	somite pair 1	neurula-N3 stage	larva-L3 stage
AMPHX:1000169	presumptive Hatschek's nephridium	embryonic territory	left somite 1	left ventral somite 1	neurula-N3 stage	tailbud-T1 stage
AMPHX:1000170	myotome of somite pair 2	anatomical structure	somite pair 2	dorsal somite pair 2	neurula-N3 stage	larva-L3 stage
AMPHX:1000171	external cell layer of somite pair 2	anatomical structure	somite pair 2	somite pair 2	neurula-N3 stage	larva-L3 stage
AMPHX:1000172	myotome of somite pair 3	anatomical structure	somite pair 3	dorsal somite pair 3	neurula-N3 stage	larva-L3 stage
AMPHX:1000173	external cell layer of somite pair 3	anatomical structure	somite pair 3	somite pair 3	neurula-N3 stage	larva-L3 stage
AMPHX:1000174	myotome of somite pair 4	anatomical structure	somite pair 4	dorsal somite pair 4	neurula-N3 stage	larva-L3 stage
AMPHX:1000175	external cell layer of somite pair 4	anatomical structure	somite pair 4	somite pair 4	neurula-N3 stage	larva-L3 stage
AMPHX:1000176	myotome of somite pair 5	anatomical structure	somite pair 5	dorsal somite pair 5	neurula-N3 stage	larva-L3 stage
AMPHX:1000177	external cell layer of somite pair 5	anatomical structure	somite pair 5	somite pair 5	neurula-N3 stage	larva-L3 stage
AMPHX:1000178	myotome of somite pair 6	anatomical structure	somite pair 6	dorsal somite pair 6	neurula-N4 stage	larva-L3 stage
AMPHX:1000179	external cell layer of somite pair 6	anatomical structure	somite pair 6	somite pair 6	neurula-N4 stage	larva-L3 stage
AMPHX:1000180	myotome of somite pair 7	anatomical structure	somite pair 7	dorsal somite pair 7	neurula-N4 stage	larva-L3 stage
AMPHX:1000181	external cell layer of somite pair 7	anatomical structure	somite pair 7	somite pair 7	neurula-N4 stage	larva-L3 stage
AMPHX:1000182	myotome of somite pair 8	anatomical structure	somite pair 8	dorsal somite pair 8	neurula-N5 stage	larva-L3 stage
AMPHX:1000183	external cell layer of somite pair 8	anatomical structure	somite pair 8	somite pair 8	neurula-N5 stage	larva-L3 stage
AMPHX:1000184	presumptive club-shaped gland	embryonic territory	pharyngeal endoderm	pharyngeal endoderm	neurula-N3 stage	tailbud-T1 stage
AMPHX:1000185	presumptive endostyle	embryonic territory	pharyngeal endoderm	pharyngeal endoderm	neurula-N3 stage	tailbud-T1 stage
AMPHX:1000186	somite pair 9	anatomical structure	somite pair	posterior paraxial mesoderm	neurula-N4 stage	larva-L3 stage
AMPHX:1000187	anterior somite pair 9	anatomical structure	somite pair 9	posterior paraxial mesoderm	neurula-N4 stage	larva-L3 stage
AMPHX:1000188	posterior somite pair 9	anatomical structure	somite pair 9	posterior paraxial mesoderm	neurula-N4 stage	larva-L3 stage
AMPHX:1000189	myotome of somite pair 9	anatomical structure	somite pair 9	posterior paraxial mesoderm	neurula-N4 stage	larva-L3 stage
AMPHX:1000190	external cell layer of somite pair 9	anatomical structure	somite pair 9	posterior paraxial mesoderm	neurula-N4 stage	larva-L3 stage
AMPHX:1000191	ventral somite pair 9	anatomical structure	somite pair 9	posterior paraxial mesoderm	neurula-N4 stage	larva-L3 stage
AMPHX:1000192	left somite 9	anatomical structure	somite pair 9	posterior paraxial mesoderm	neurula-N4 stage	larva-L3 stage
AMPHX:1000193	right somite 9	anatomical structure	somite pair 9	posterior paraxial mesoderm	neurula-N4 stage	larva-L3 stage
AMPHX:1000194	anterior somite pair 10	anatomical structure	somite pair 10	posterior paraxial mesoderm	neurula-N5 stage	larva-L3 stage
AMPHX:1000195	posterior somite pair 10	anatomical structure	somite pair 10	posterior paraxial mesoderm	neurula-N5 stage	larva-L3 stage
AMPHX:1000196	myotome of somite pair 10	anatomical structure	somite pair 10	posterior paraxial mesoderm	neurula-N5 stage	larva-L3 stage
AMPHX:1000197	external cell layer of somite pair 10	anatomical structure	somite pair 10	posterior paraxial mesoderm	neurula-N5 stage	larva-L3 stage
AMPHX:1000198	ventral somite pair 10	anatomical structure	somite pair 10	posterior paraxial mesoderm	neurula-N5 stage	larva-L3 stage
AMPHX:1000199	left somite 10	anatomical structure	somite pair 10	posterior paraxial mesoderm	neurula-N5 stage	larva-L3 stage
AMPHX:1000200	right somite 10	anatomical structure	somite pair 10	posterior paraxial mesoderm	neurula-N5 stage	larva-L3 stage
AMPHX:1000201	anterior somite pair 11	anatomical structure	somite pair 11	posterior paraxial mesoderm	neurula-N5 stage	larva-L3 stage
AMPHX:1000202	posterior somite pair 11	anatomical structure	somite pair 11	posterior paraxial mesoderm	neurula-N5 stage	larva-L3 stage
AMPHX:1000203	myotome of somite pair 11	anatomical structure	somite pair 11	posterior paraxial mesoderm	neurula-N5 stage	larva-L3 stage
AMPHX:1000204	external cell layer of somite pair 11	anatomical structure	somite pair 11	posterior paraxial mesoderm	neurula-N5 stage	larva-L3 stage
AMPHX:1000205	ventral somite pair 11	anatomical structure	somite pair 11	posterior paraxial mesoderm	neurula-N5 stage	larva-L3 stage
AMPHX:1000206	left somite 11	anatomical structure	somite pair 11	posterior paraxial mesoderm	neurula-N5 stage	larva-L3 stage
AMPHX:1000207	right somite 11	anatomical structure	somite pair 11	posterior paraxial mesoderm	neurula-N5 stage	larva-L3 stage
AMPHX:1000208	somite pair 10	anatomical structure	somite pair	posterior paraxial mesoderm	neurula-N5 stage	larva-L3 stage
AMPHX:1000209	somite pair 11	anatomical structure	somite pair	posterior paraxial mesoderm	neurula-N5 stage	larva-L3 stage
AMPHX:1000210	pigment spot	anatomical structure	neural tube	spinal cord	tailbud-T1 stage	adult-A stage	UBERON:0018340
AMPHX:1000211	subintestinal vessel anlage	anatomical structure	mesoderm	ventral mesoderm	tailbud-T0 stage	tailbud-T1 stage
AMPHX:1000212	somite pair 12	anatomical structure	somite pair	posterior paraxial mesoderm	tailbud-T0 stage	larva-L3 stage
AMPHX:1000213	anterior somite pair 12	anatomical structure	somite pair 12	posterior paraxial mesoderm	tailbud-T0 stage	larva-L3 stage
AMPHX:1000214	posterior somite pair 12	anatomical structure	somite pair 12	posterior paraxial mesoderm	tailbud-T0 stage	larva-L3 stage
AMPHX:1000215	myotome of somite pair 12	anatomical structure	somite pair 12	posterior paraxial mesoderm	tailbud-T0 stage	larva-L3 stage
AMPHX:1000216	external cell layer of somite pair 12	anatomical structure	somite pair 12	posterior paraxial mesoderm	tailbud-T0 stage	larva-L3 stage
AMPHX:1000217	ventral somite pair 12	anatomical structure	somite pair 12	posterior paraxial mesoderm	tailbud-T0 stage	larva-L3 stage
AMPHX:1000218	left somite 12	anatomical structure	somite pair 12	posterior paraxial mesoderm	tailbud-T0 stage	larva-L3 stage
AMPHX:1000219	right somite 12	anatomical structure	somite pair 12	posterior paraxial mesoderm	tailbud-T0 stage	larva-L3 stage
AMPHX:1000220	somite pair 13	anatomical structure	somite pair	posterior paraxial mesoderm	tailbud-T1 stage	larva-L3 stage
AMPHX:1000221	anterior somite pair 13	anatomical structure	somite pair 13	posterior paraxial mesoderm	tailbud-T1 stage	larva-L3 stage
AMPHX:1000222	posterior somite pair 13	anatomical structure	somite pair 13	posterior paraxial mesoderm	tailbud-T1 stage	larva-L3 stage
AMPHX:1000223	myotome of somite pair 13	anatomical structure	somite pair 13	posterior paraxial mesoderm	tailbud-T1 stage	larva-L3 stage
AMPHX:1000224	external cell layer of somite pair 13	anatomical structure	somite pair 13	posterior paraxial mesoderm	tailbud-T1 stage	larva-L3 stage
AMPHX:1000225	ventral somite pair 13	anatomical structure	somite pair 13	posterior paraxial mesoderm	tailbud-T1 stage	larva-L3 stage
AMPHX:1000226	left somite 13	anatomical structure	somite pair 13	posterior paraxial mesoderm	tailbud-T1 stage	larva-L3 stage
AMPHX:1000227	right somite 13	anatomical structure	somite pair 13	posterior paraxial mesoderm	tailbud-T1 stage	larva-L3 stage
AMPHX:1000228	nascent somite pair	anatomical structure	posterior paraxial mesoderm	posterior paraxial mesoderm	tailbud-T0 stage	larva-L4 stage
AMPHX:1000229	left nascent somite	anatomical structure	posterior paraxial mesoderm	posterior paraxial mesoderm	tailbud-T0 stage	larva-L4 stage
AMPHX:1000230	right nascent somite	anatomical structure	posterior paraxial mesoderm	posterior paraxial mesoderm	tailbud-T0 stage	larva-L4 stage
AMPHX:1000231	mouth primordium	anatomical structure	left pharyngeal endoderm	pharyngeal endoderm	tailbud-T0 stage	tailbud-T1 stage	UBERON:0000930
AMPHX:1000232	presumptive first pharyngeal gill slit	anatomical structure	right pharyngeal endoderm	pharyngeal endoderm	tailbud-T0 stage	larva-L0 stage
AMPHX:1000233	dorsal pharyngeal endoderm	anatomical structure	endoderm	endoderm	tailbud-T0 stage	larva-PL stage
AMPHX:1000234	gut	anatomical structure	whole organism	endoderm	tailbud-T0 stage	adult-A stage	UBERON:0001555
AMPHX:1000235	anterior gut	anatomical structure	gut	anterior endoderm	tailbud-T0 stage	adult-A stage	UBERON:0001041
AMPHX:1000236	mid-gut	anatomical structure	gut	mid-endoderm	tailbud-T0 stage	adult-A stage	UBERON:0001045
AMPHX:1000237	ventral mid-gut	anatomical structure	gut	mid-endoderm	tailbud-T0 stage	adult-A stage
AMPHX:1000238	hind-gut	anatomical structure	gut	posterior endoderm	tailbud-T0 stage	adult-A stage	UBERON:0001046
AMPHX:1000239	schizocoelic somite pair	anatomical structure	posterior paraxial mesoderm	posterior paraxial mesoderm	neurula-N4 stage	larva-L3 stage
AMPHX:1000240	anterior schizocoelic somite pair	anatomical structure	posterior paraxial mesoderm	posterior paraxial mesoderm	neurula-N4 stage	larva-L3 stage
AMPHX:1000241	posterior schizocoelic somite pair	anatomical structure	posterior paraxial mesoderm	posterior paraxial mesoderm	neurula-N4 stage	larva-L3 stage
AMPHX:1000242	myotome of schizocoelic somite pair	anatomical structure	posterior paraxial mesoderm	posterior paraxial mesoderm	neurula-N4 stage	larva-L3 stage
AMPHX:1000243	external cell layer of schizocoelic somite pair	anatomical structure	posterior paraxial mesoderm	posterior paraxial mesoderm	neurula-N4 stage	larva-L3 stage
AMPHX:1000244	ventral schizocoelic somite pair	anatomical structure	posterior paraxial mesoderm	posterior paraxial mesoderm	neurula-N4 stage	larva-L3 stage
AMPHX:1000245	left schizocoelic somite	anatomical structure	posterior paraxial mesoderm	posterior paraxial mesoderm	larva-L0 stage	larva-L3 stage
AMPHX:1000246	right schizocoelic somite	anatomical structure	posterior paraxial mesoderm	posterior paraxial mesoderm	larva-L0 stage	larva-L3 stage
AMPHX:1000247	dorsal ocellus	anatomical structure	neural tube	posterior dorsal spinal cord	larva-L0 stage	adult-A stage
AMPHX:1000248	tail fin	anatomical structure	whole organism	posterior epidermis	neurula-N3 stage	adult-A stage
AMPHX:1000249	subintestinal vessel	anatomical structure	whole organism	subintestinal vessel anlage	larva-L0 stage	adult-A stage	UBERON:0011944
AMPHX:1000250	dorsal mesoderm	anatomical structure	mesoderm	mesoderm	larva-L0 stage	neurula-N4 stage
AMPHX:1000251	dorsal aorta	anatomical structure	whole organism	dorsal mesoderm	larva-L0 stage	adult-A stage	UBERON:0005805
AMPHX:1000252	Hatschek's nephridium	anatomical structure	whole organism	presumptive Hatschek's nephridium	larva-L0 stage	adult-A stage	UBERON:0009866
AMPHX:1000253	pre-oral pit	anatomical structure	whole organism	left Hatschek's diverticulum	larva-L0 stage	larva-MML stage	UBERON:0009865
AMPHX:1000254	rostral coelom	anatomical structure	endoderm	right Hatschek's diverticulum	larva-L0 stage	larva-L4 stage
AMPHX:1000255	mouth	anatomical structure	whole organism	mouth primordium	larva-L0 stage	adult-A stage	UBERON:0000165
AMPHX:1000256	club-shaped gland	anatomical structure	whole organism	presumptive club-shaped gland	larva-L0 stage	larva-EML stage
AMPHX:1000257	dorsal club-shaped gland	anatomical structure	club-shaped gland	presumptive club-shaped gland	larva-L0 stage	larva-EML stage
AMPHX:1000258	ventral club-shaped gland	anatomical structure	club-shaped gland	presumptive club-shaped gland	larva-L0 stage	larva-EML stage
AMPHX:1000259	endostyle	anatomical structure	whole organism	presumptive endostyle	larva-L0 stage	adult-A stage	UBERON:0006870
AMPHX:1000260	Iliocolonic region	anatomical structure	mid-gut	mid-gut	larva-L1 stage	adult-A stage
AMPHX:1000261	presumptive anus	anatomical structure	hind-gut	hind-gut	larva-L0 stage	larva-L0 stage
AMPHX:1000262	frontal eye	anatomical structure	cerebral vesicle	anterior cerebral vesicle	larva-L1 stage	adult-A stage	NCIT:C12401
AMPHX:1000263	first pharyngeal gill slit	anatomical structure	whole organism	presumptive first pharyngeal gill slit	larva-L1 stage	larva-MML stage	UBERON:0008815
AMPHX:1000264	presumptive second pharyngeal gill slit	anatomical structure	right pharyngeal endoderm	pharyngeal endoderm	larva-L1 stage	larva-L1 stage
AMPHX:1000265	anus	anatomical structure	whole organism	presumptive anus	larva-L1 stage	adult-A stage	UBERON:0001245
AMPHX:1000266	second pharyngeal gill slit	anatomical structure	whole organism	presumptive second pharyngeal gill slit	larva-L2 stage	larva-MML stage	UBERON:0008815
AMPHX:1000267	presumptive third pharyngeal gill slit	anatomical structure	right pharyngeal endoderm	pharyngeal endoderm	larva-L2 stage	larva-L2 stage
AMPHX:1000268	third pharyngeal gill slit	anatomical structure	whole organism	presumptive third pharyngeal gill slit	larva-L3 stage	larva-MML stage	UBERON:0008815
AMPHX:1000269	presumptive pharyngeal gill slit	anatomical structure	right pharyngeal endoderm	pharyngeal endoderm	larva-L3 stage	larva-L4 stage
AMPHX:1000270	infundibular organ	anatomical structure	cerebral vesicle	ventral cerebral vesicle	larva-L4 stage	adult-A stage
AMPHX:1000271	lamellar body	anatomical structure	cerebral vesicle	dorsal cerebral vesicle	larva-L4 stage	adult-A stage
AMPHX:1000272	primary motor center	anatomical structure	cerebral vesicle	posterior cerebral vesicle	larva-L4 stage	adult-A stage
AMPHX:1000273	myomere 1	anatomical structure	whole organism	myotome of somite pair 1	larva-L4 stage	larva-LML stage
AMPHX:1000274	left myomere 1	anatomical structure	myomere 1	left somite 1	larva-L4 stage	larva-LML stage
AMPHX:1000275	right myomere 1	anatomical structure	myomere 1	right somite 1	larva-L4 stage	larva-LML stage
AMPHX:1000276	somite pair	anatomical structure	whole organism	paraxial mesoderm	neurula-N1 stage	larva-L3 stage	UBERON:0002329
AMPHX:1000277	external cell layer	anatomical structure	whole organism	somite pair	larva-L4 stage	larva-LML stage
AMPHX:1000278	myomere 2	anatomical structure	whole organism	myotome of somite pair 2	larva-L4 stage	larva-LML stage
AMPHX:1000279	left myomere 2	anatomical structure	myomere 2	left somite 2	larva-L4 stage	larva-LML stage
AMPHX:1000280	right myomere 2	anatomical structure	myomere 2	right somite 2	larva-L4 stage	larva-LML stage
AMPHX:1000281	myomere 3	anatomical structure	whole organism	myotome of somite pair 3	larva-L4 stage	larva-LML stage
AMPHX:1000282	left myomere 3	anatomical structure	myomere 3	left somite 3	larva-L4 stage	larva-LML stage
AMPHX:1000283	right myomere 3	anatomical structure	myomere 3	right somite 3	larva-L4 stage	larva-LML stage
AMPHX:1000284	myomere 4	anatomical structure	whole organism	myotome of somite pair 4	larva-L4 stage	larva-LML stage
AMPHX:1000285	left myomere 4	anatomical structure	myomere 4	left somite 4	larva-L4 stage	larva-LML stage
AMPHX:1000286	right myomere 4	anatomical structure	myomere 4	right somite 4	larva-L4 stage	larva-LML stage
AMPHX:1000287	myomere 5	anatomical structure	whole organism	myotome of somite pair 5	larva-L4 stage	larva-LML stage
AMPHX:1000288	left myomere 5	anatomical structure	myomere 5	left somite 5	larva-L4 stage	larva-LML stage
AMPHX:1000289	right myomere 5	anatomical structure	myomere 5	right somite 5	larva-L4 stage	larva-LML stage
AMPHX:1000290	myomere 6	anatomical structure	whole organism	myotome of somite pair 6	larva-L4 stage	larva-LML stage
AMPHX:1000291	left myomere 6	anatomical structure	myomere 6	left somite 6	larva-L4 stage	larva-LML stage
AMPHX:1000292	right myomere 6	anatomical structure	myomere 6	right somite 6	larva-L4 stage	larva-LML stage
AMPHX:1000293	myomere 7	anatomical structure	whole organism	myotome of somite pair 7	larva-L4 stage	larva-LML stage
AMPHX:1000294	left myomere 7	anatomical structure	myomere 7	left somite 7	larva-L4 stage	larva-LML stage
AMPHX:1000295	right myomere 7	anatomical structure	myomere 7	right somite 7	larva-L4 stage	larva-LML stage
AMPHX:1000296	myomere 8	anatomical structure	whole organism	myotome of somite pair 8	larva-L4 stage	larva-LML stage
AMPHX:1000297	left myomere 8	anatomical structure	myomere 8	left somite 8	larva-L4 stage	larva-LML stage
AMPHX:1000298	right myomere 8	anatomical structure	myomere 8	right somite 8	larva-L4 stage	larva-LML stage
AMPHX:1000299	myomere 9	anatomical structure	whole organism	myotome of somite pair 9	larva-L4 stage	larva-LML stage
AMPHX:1000300	left myomere 9	anatomical structure	myomere 9	left somite 9	larva-L4 stage	larva-LML stage
AMPHX:1000301	right myomere 9	anatomical structure	myomere 9	right somite 9	larva-L4 stage	larva-LML stage
AMPHX:1000302	myomere 10	anatomical structure	whole organism	myotome of somite pair 10	larva-L4 stage	larva-LML stage
AMPHX:1000303	left myomere 10	anatomical structure	myomere 10	left somite 10	larva-L4 stage	larva-LML stage
AMPHX:1000304	right myomere 10	anatomical structure	myomere 10	right somite 10	larva-L4 stage	larva-LML stage
AMPHX:1000305	myomere 11	anatomical structure	whole organism	myotome of somite pair 11	larva-L4 stage	larva-LML stage
AMPHX:1000306	left myomere 11	anatomical structure	myomere 11	left somite 11	larva-L4 stage	larva-LML stage
AMPHX:1000307	right myomere 11	anatomical structure	myomere 11	right somite 11	larva-L4 stage	larva-LML stage
AMPHX:1000308	myomere 12	anatomical structure	whole organism	myotome of somite pair 12	larva-L4 stage	larva-LML stage
AMPHX:1000309	left myomere 12	anatomical structure	myomere 12	left somite 12	larva-L4 stage	larva-LML stage
AMPHX:1000310	right myomere 12	anatomical structure	myomere 12	right somite 12	larva-L4 stage	larva-LML stage
AMPHX:1000311	myomere 13	anatomical structure	whole organism	myotome of somite pair 13	larva-L4 stage	larva-LML stage
AMPHX:1000312	left myomere 13	anatomical structure	myomere 13	left somite 13	larva-L4 stage	larva-LML stage
AMPHX:1000313	right myomere 13	anatomical structure	myomere 13	right somite 13	larva-L4 stage	larva-LML stage
AMPHX:1000314	myomere of schizocoelic somite pair	anatomical structure	whole organism	myotome of schizocoelic somite pair	larva-L4 stage	larva-LML stage
AMPHX:1000315	left schizocoelic somite myomere	anatomical structure	myomere of schizocoelic somite pair	left schizocoelic somite	larva-L4 stage	larva-LML stage
AMPHX:1000316	right schizocoelic somite myomere	anatomical structure	myomere of schizocoelic somite pair	right schizocoelic somite	larva-L4 stage	larva-LML stage
AMPHX:1000317	pharyngeal gill slit	anatomical structure	whole organism	presumptive pharyngeal gill slit	larva-L1 stage	larva-MML stage	UBERON:0008815
AMPHX:1000318	metapleural fold	anatomical structure	whole organism	epidermis	larva-PL stage	adult-A stage
AMPHX:1000319	atrium wall	anatomical structure	whole organism	ventral mesoderm	larva-PL stage	adult-A stage
AMPHX:1000320	pharynx	anatomical structure	whole organism	pharyngeal endoderm	larva-PL stage	adult-A stage	UBERON:0006562
AMPHX:1000321	dorsal pharynx	anatomical structure	pharynx	pharyngeal endoderm	larva-PL stage	adult-A stage
AMPHX:1000322	ventral pharynx	anatomical structure	pharynx	pharyngeal endoderm	larva-PL stage	adult-A stage
AMPHX:1000323	second row of pharyngeal gill slit	anatomical structure	pharyngeal gill slit	pharyngeal gill slit	larva-EML stage	larva-MML stage
AMPHX:1000324	tongue bar	anatomical structure	pharyngeal gill slit	pharyngeal gill slit	larva-MML stage	adult-A stage
AMPHX:1000325	cirrus	anatomical structure	whole organism	anterior epidermis	larva-LML stage	adult-A stage	UBERON:0012473
AMPHX:1000326	dorsal fin	anatomical structure	whole organism	epidermis	larva-LML stage	adult-A stage	UBERON:0003097
AMPHX:1000327	ventral fin	anatomical structure	whole organism	epidermis	larva-LML stage	adult-A stage
AMPHX:1000328	atriopore	anatomical structure	whole organism	metapleural fold	larva-LML stage	adult-A stage
AMPHX:1000329	wheel organ	anatomical structure	whole organism	epidermis	larva-LML stage	adult-A stage
AMPHX:1000330	Hatschek's groove	anatomical structure	whole organism	pre-oral pit	larva-LML stage	adult-A stage
AMPHX:1000331	left pharyngeal gill slit	anatomical structure	whole organism	pharyngeal gill slit	larva-LML stage	adult-A stage
AMPHX:1000332	right pharyngeal gill slit	anatomical structure	whole organism	pharyngeal gill slit	larva-LML stage	adult-A stage
AMPHX:1000333	hepatic caecum bud	anatomical structure	gut	mid-gut	larva-LML stage	larva-LML stage
AMPHX:1000334	myomere	anatomical structure	whole organism	myotome of schizocoelic somite pair	juvenile-J stage	adult-A stage	UBERON:0003082
AMPHX:1000335	left myomere	anatomical structure	whole organism	left schizocoelic somite myomere	juvenile-J stage	adult-A stage
AMPHX:1000336	right myomere	anatomical structure	whole organism	right schizocoelic somite myomere	juvenile-J stage	adult-A stage
AMPHX:1000337	dermis	anatomical structure	whole organism	external cell layer	juvenile-J stage	adult-A stage	UBERON:0002067
AMPHX:1000338	velum	anatomical structure	whole organism		juvenile-J stage	adult-A stage
AMPHX:1000339	velar tentacle	anatomical structure	whole organism		juvenile-J stage	adult-A stage
AMPHX:1000340	hepatic caecum	anatomical structure	gut	hepatic caecum bud	juvenile-J stage	adult-A stage	UBERON:0012474
AMPHX:1000341	male gonad	anatomical structure	whole organism		adult-A stage	adult-A stage	UBERON:0000473
AMPHX:1000342	female gonad	anatomical structure	whole organism		adult-A stage	adult-A stage	UBERON:0000992
